# Supplementary material for: Addressing Antimicrobial Stewardship in Primary Care—Developing Patient Information Sheets Using Co-Design Methodology
Source: Antibiotics (Basel). 2023 Feb 24;12(3):458. doi: 10.3390/antibiotics12030458 (PMC10044618; doi:10.3390/antibiotics12030458)
Supplement: Supplementary file 1 [file antibiotics-12-00458-s001.zip]

Archive with 2 entries (2 files):
- File S1 Bronchitis patient information after Co-design session 1.pdf
- File S2 Bronchitis patient information after Co-design session 3.pdf
